# Supplementary material for: FOSB–PCDHB13 Axis Disrupts the Microtubule Network in Non-Small Cell Lung Cancer
Source: Cancers (Basel). 2019 Jan 17;11(1):107. doi: 10.3390/cancers11010107 (PMC6357195; doi:10.3390/cancers11010107)
Supplement: Supplementary file 1 [file cancers-11-00107-s001.zip]

Archive with 3 entries (2 files):
- suppl-layout/
- suppl-layout/cancers-419604-suppl.docx
- suppl-layout/Supplementary Movie 1.mp4
